# Supplementary material for: TRIM13 Positively Regulates the NF-κB Signaling Pathway Induced by Encephalomyocarditis Virus
Source: Viruses. 2026 Apr 14;18(4):466. doi: 10.3390/v18040466 (PMC13120059; doi:10.3390/v18040466)
Supplement: Supplementary file 1 [file viruses-18-00466-s001.zip]

Archive with 1 entries (1 files):
- viruses-4214597-supplementary.pdf
